# Supplementary material for: Cu(Proline)2 Complex: A Model of Bio-Copper Structural Ambivalence
Source: Molecules. 2022 Sep 9;27(18):5846. doi: 10.3390/molecules27185846 (PMC9502899; doi:10.3390/molecules27185846)
Supplement: Supplementary file 1 [file molecules-27-05846-s001.zip]

Archive with 1 entries (1 files):
- molecules-1853542-supplementary.pdf
